# Supplementary material for: Optimizing Territorial Healthcare Networks with a Capacity-Constrained Hub-And-Spoke Allocation Algorithm: The Province of L’Aquila Case Study
Source: Healthcare (Basel). 2026 Apr 1;14(7):915. doi: 10.3390/healthcare14070915 (PMC13073968; doi:10.3390/healthcare14070915)
Supplement: Supplementary file 1 [file healthcare-14-00915-s001.zip]

Archive with 1 entries (1 files):
- healthcare-4173373-supplementary.pdf
